# Supplementary material for: Fitness Cost of Antiretroviral Drug Resistance Mutations on the pol Gene during Analytical Antiretroviral Treatment Interruption among Individuals Experiencing Virological Failure
Source: Pathogens. 2021 Nov 3;10(11):1425. doi: 10.3390/pathogens10111425 (PMC8622617; doi:10.3390/pathogens10111425)
Supplement: Supplementary file 1 [file pathogens-10-01425-s001.zip]

Archive with 10 entries (9 files):
- pathogens-1266514-supple/
- pathogens-1266514-supple/fig_s1_pol_oct.tiff
- pathogens-1266514-supple/fig_S2_pol.tiff
- pathogens-1266514-supple/S1_table_pol.pdf
- pathogens-1266514-supple/S2B_Group_Data.pdf
- pathogens-1266514-supple/S2_table_pol_pacdata.pdf
- pathogens-1266514-supple/S2_table_pol_pacdata.xlsx
- pathogens-1266514-supple/S3_table_pol_mutations_drugs.pdf
- pathogens-1266514-supple/S3_table_pol_mutations_drugs.xlsx
- pathogens-1266514-supple/S4_table_pol.pdf
