# Supplementary material for: Fitness Cost of Antiretroviral Drug Resistance Mutations on the pol Gene during Analytical Antiretroviral Treatment Interruption among Individuals Experiencing Virological Failure
Source: Pathogens. 2021 Nov 3;10(11):1425. doi: 10.3390/pathogens10111425 (PMC8622617; doi:10.3390/pathogens10111425)
Supplement: Supplementary file 1 [file pathogens-10-01425-s001.zip › pathogens-1266514-supple/S2_table_pol_pacdata.xlsx]

## Sheet: pacdata
	Viral Load				CD4+				CD8+
Patient No.	Baseline	Week 4	Week 8	Week 12	Baseline	Week 4	Week 8	Week 12	Baseline	Week 4	Week 8	Week 12
1	130000	260000	480000	400000	615	505	425	503	1668	1174	1008	1470
2	17000	450000	200000	350000	590	213	201	253	1414	862	714	675
3	290000	350000	230000	320000	468	301	345	205	2791	1699	2001	1197
4	290000	270000	280000	360000	409	289	239	187	1362	1860	1372	1130
5	98000	150000	290000	710000	218	163	124	81	630	931	875	596
6	48000	49000	49000	21000	422	313	439	330	1050	630	1129	867
7	22000	6800	18000	100000	444	439	394	345	1012	1122	870	802
8	610000	290000	380000	420000	105	84	61	65	763	929	906	873
9	140000	290000	160000	540000	267	190	204	142	1216	1274	1199	954
10	190000	120000	180000	170000	27	NA	NA	NA	381	412	363	380
11	1700000	3100000	2400000	2400000	20	NA	NA	NA	153	121	137	112
12	490000	210000	170000	110000	278	260	269	267	683	926	970	982
14	1000000	390000	1200000	1000000	30	24	19	11	198	289	312	248
15	540000	390000	1200000	420000	65	48	72	46	192	171	1084	480
19	540000	730000	1900000	1300000	289	113	80	16	850	279	292	134
21	18000	14000	22000	27000	385	289	315	368	1468	1647	1562	1438
22	280000	550000	300000	830000	210	195	156	102	561	678	624	534
23	700000	2100000	1400000	1100000	10	10	13	12	364	358	618	460
24	64000	630000	1100000	300000	271	154	135	93	2375	1618	870	859
26	230000	510000	970000	990000	506	402	265	230	1333	1609	1453	1386
27	320000	1700000	2000000	1500000	117	137	66	35	498	751	409	484
28	810000	1100000	2700000	7800000	62	114	41	25	296	586	683	390
29	54000	150000	170000	47000	543	463	437	357	1413	1636	1657	1509
34	17000	160000	170000	170000	287	336	323	195	1486	1891	1267	1199
35	40000	100000	190000	160000	367	414	317	251	1183	1329	1582	1194
36	95000	670000	2100000	4300000	65	56	30	20	647	562	526	320
37	26000	93000	120000	130000	459	529	440	293	1586	1322	1897	1275
41	150000	450000	650000	810000	183	110	72	24	914	1052	1051	661
43	36000	170000	160000	290000	165	186	175	103	510	930	733	505
44	43000	100000	71000	480000	169	121	102	67	674	770	619	446
46	91000	210000	760000	2200000	212	163	86	78	954	1144	603	1390
47	82000	400000	660000	320000	45	28	21	10	414	311	325	169
48	9400	61000	100000	16000	214	300	169	188	512	550	647	328
50	77000	460000	640000	1700000	173	126	92	86	983	1092	795	1157
51	13000	140000	150000	180000	241	231	266	234	301	399	498	620
52	79000	890000	650000	620000	74	30	16	14	692	481	489	342
53	66000	450000	350000	700000	82	101	45	33	264	479	282	173
56	21000	190000	160000	460000	261	265	216	158	609	646	587	647
	Table S2. Viral Load, CD4 and CD8 Counts for all patients at all 4 test points. All patients are subtype B except 3 and 53 who are B/F.
