# Supplementary material for: Fitness Cost of Antiretroviral Drug Resistance Mutations on the pol Gene during Analytical Antiretroviral Treatment Interruption among Individuals Experiencing Virological Failure
Source: Pathogens. 2021 Nov 3;10(11):1425. doi: 10.3390/pathogens10111425 (PMC8622617; doi:10.3390/pathogens10111425)
Supplement: Supplementary file 1 [file pathogens-10-01425-s001.zip › pathogens-1266514-supple/S3_table_pol_mutations_drugs.xlsx]

## Sheet: muts_df_work
	tr41		tr67		tr69		tr70		tr74		tr75		tr103		tr118		tr179		tr181		tr184		tr188		tr190		tr208		tr210		tr211		tr214		tr215		tr219		pr10		pr20		pr24		pr30		pr36		pr46
	pre	post	pre	post	pre	post	pre	post	pre	post	pre	post	pre	post	pre	post	pre	post	pre	post	pre	post	pre	post	pre	post	pre	post	pre	post	pre	post	pre	post	pre	post	pre	post	pre	post	pre	post	pre	post	pre	post	pre	post	pre
pac1	x	x						x					x	x			x		x	x	x	x								x	x	x	x	x	x	x			x	x		x					x	x	x
pac3	x	x	x	x		x	x												x	x	x	x			x						x	x	x		x	x				x		x	x				x	x
pac4			x	x														x	x	x	x	x											x	x	x	x	x		x		x	x					x	x
pac5	x	x		x			x	x											x	x	x							x			x	x	x	x	x	x	x	x			x	x						x	x
pac6													x	x						x	x	x				x					x	x	x	x	x	x					x	x					x	x
pac7
pac8	x	x	x	x			x	x					x						x	x							x						x		x	x		x		x									x
pac9			x	x			x	x										x	x	x	x																x					x					x	x
pac10			x	x	x	x	x	x								x				x	x	x	x	x											x	x	x	x		x							x	x	x
pac12	x	x			x	x							x	x																				x						x			x	x					x
pac14	x	x											x	x							x	x									x	x	x	x	x	x					x	x						x	x
pac15	x	x	x	x	x	x						x	x	x					x	x	x	x							x	x	x	x		x	x	x				x						x	x	x	x
pac19	x	x	x	x												x			x	x	x	x			x	x			x	x			x	x	x	x	x	x		x		x					x	x
pac21	x	x												x					x	x	x	x				x					x	x	x	x	x	x				x								x	x
pac22			x	x			x	x											x	x	x	x											x	x	x	x	x			x	x	x						x
pac23			x	x															x	x									x	x			x	x	x	x	x	x					x	x	x	x	x		x
pac24		x											x	x							x	x								x		x	x	x	x	x		x		x		x		x
pac26	x	x																	x	x	x	x									x	x	x	x	x	x			x										x
pac27	x		x	x			x	x													x	x			x	x							x	x	x	x	x	x	x	x	x	x					x	x
pac28	x	x	x	x					x										x	x	x	x						x		x		x		x	x	x	x			x							x	x	x
pac29	x	x	x	x			x	x													x	x			x	x					x	x		x	x	x	x	x			x	x					x	x	x
pac34	x	x	x				x						x	x							x	x									x	x	x	x	x	x
pac35			x	x			x	x					x	x						x												x		x						x		x					x	x
pac36	x	x														x					x	x			x	x				x			x	x	x	x				x								x	x
pac37
pac41	x	x		x				x					x	x					x	x		x			x	x			x	x	x	x	x	x	x	x	x		x		x	x					x	x
pac43	x	x								x			x	x				x	x	x	x	x										x	x	x	x	x												x
pac44	x	x	x																x	x	x	x			x	x	x		x	x	x	x	x	x	x	x	x	x
pac46	x	x	x	x					x	x	x		x	x		x			x	x					x					x		x	x	x	x	x				x	x	x					x	x
pac47	x	x	x	x			x	x	x							x			x	x	x	x		x						x		x	x	x	x	x	x	x		x							x	x	x
pac48	x	x	x	x				x											x	x	x	x									x	x	x	x	x		x	x									x	x
pac50	x	x	x							x			x	x					x		x	x			x				x	x			x	x	x	x			x										x
pac51	x	x											x	x							x							x				x	x		x	x	x	x		x								x
pac52			x	x			x	x													x	x			x	x					x	x	x	x	x	x	x	x	x	x			x	x
pac53							x	x					x	x						x	x	x		x	x			x					x	x	x	x	x	x			x	x
pac56	x	x	x	x									x	x																	x		x	x	x	x	x	x	x	x	x	x	x	x			x	x	x
	Table S3. Mutations (Pre- & Post- ATI) by Codon and ARV Drugs Used by Patients Prior to ATI. “x” indicates that a mutation was present. The drug names are indicated in Table S1.
[truncated: 29 more columns]
